# Supplementary material for: Characterization of genomic instability-related genes predicts survival and therapeutic response in lung adenocarcinoma
Source: BMC Cancer. 2023 Nov 16;23:1115. doi: 10.1186/s12885-023-11580-0 (PMC10655275; doi:10.1186/s12885-023-11580-0)
Supplement: Supplementary file 1 — Supplementary Material 1 [file 12885_2023_11580_MOESM1_ESM.xlsx]

## Sheet: Sheet1
Additional file 1: Table S1. Clinical features of LUAD patients in the training and testing sets.
	Training set		Testing set
Clinical Features	TCGA-LUAD (n=251)		TCGA-LUAD (n=248)		GSE31210 (n=246)		GSE30219 (n=85)		GSE50081 (n=127)		GSE42127 (n=133)		GSE41271 (n=182)
Age
<=60	84 (33.47%)		75 (30.24%)		118 (47.97%)		43 (50.59%)		19 (14.96%)		38 (28.57%)		63 (34.62%)
>60	162 (64.54%)		168 (67.74%)		128 (52.03%)		42 (49.41%)		108 (85.04%)		95 (71.43%)		119 (65.38%)
NA	5 (1.99%)		5 (2.02%)		0 (0.00%)		0 (0.00%)		0 (0.00%)		0 (0.00%)		0 (0.00%)
Gender
Male	122 (48.61%)		147 (59.27%)		116 (55.23%)		19 (22.35%)		62 (51.18%)		68 (51.13%)		92 (50.55%)
Female	129 (51.39%)		101 (40.73%)		130 (45.77%)		66 (77.65%)		62 (48.82%)		65 (48.87%)		90 (49.45%)
NA	0 (0.00%)		0 (0.00%)		0 (0.00%)		0 (0.00%)		0 (0.00%)		0 (0.00%)		0 (0.00%)
Stage
I	136 (54.18%)		133 (53.63%)		168 (68.29%)		71 (83.53%)		92 (72.44%)		89 (66.92%)		101 (55.49%)
II	59 (23.51%)		59 (23.79%)		58 (23.58)		13 (15.29%)		35 (27.56%)		22 (16.54%)		28 (15.38%)
III	37 (14.74%)		43 (17.34%)		0 (0.00%)		1 (1.18%)		0 (0.00%)		20 (15.04%)		49 (26.93%)
IV	15 (5.98%)		10 (4.03%)		0 (0.00%)		0 (0.00%)		0 (0.00%)		1 (0.75%)		4 (2.20%)
NA	4(1.59%)		3 (1.21%)		20 (8.13)		0 (0.00%)		0 (0.00%)		1 (0.75%)		0 (0.00%)
