# Supplementary material for: Characterization of genomic instability-related genes predicts survival and therapeutic response in lung adenocarcinoma
Source: BMC Cancer. 2023 Nov 16;23:1115. doi: 10.1186/s12885-023-11580-0 (PMC10655275; doi:10.1186/s12885-023-11580-0)
Supplement: Supplementary file 2 — Supplementary Material 2 [file 12885_2023_11580_MOESM2_ESM.xlsx]

## Sheet: Sheet1
Additional file 2: Table S2. Canonical marker genes used for cell type .
Cell type	Marker gene
Macrophage cells	CCL18
Macrophage cells	MARCO
Macrophage cells	MRC1
Macrophage cells	APOE
Neutrophils	S100A8
Neutrophils	S100A9
Fibroblasts	COL1A1
Fibroblasts	COL1A2
B cells	IGHG1
B cells	CD79A
B cells	JCHAIN
T cells	CD3D
T cells	CD3G
T cells	CD2
T cells	TRAC
Cancer cells	EPCAM
Ionocyte cells	TFPI
Natural killer cells	STMN1
Natural killer cells	HIST1H4C
Endothelial	RAMP2
Endothelial	VWF
Endothelial	FLT1
