# Supplementary material for: Characterization of genomic instability-related genes predicts survival and therapeutic response in lung adenocarcinoma
Source: BMC Cancer. 2023 Nov 16;23:1115. doi: 10.1186/s12885-023-11580-0 (PMC10655275; doi:10.1186/s12885-023-11580-0)
Supplement: Supplementary file 5 — Supplementary Material 5 [file 12885_2023_11580_MOESM5_ESM.xlsx]

## Sheet: uniCox
Additional file 5 Table S4. Univariate COX regression analysis of 347 genes associated with genomic instability.
	HR	HR.95L	HR.95H	pvalue
RHOV	1.27378	1.14462	1.41753	9.16664e-06
ANLN	1.34557	1.1575	1.56418	0.000111472
KRT6A	1.12149	1.05782	1.18901	0.000120814
EXO1	1.31055	1.13263	1.51642	0.000280238
CCNB1	1.38147	1.15711	1.64934	0.000351845
NEIL3	1.23772	1.10015	1.39248	0.000388407
CDC25C	1.33438	1.13508	1.56868	0.000473814
KLRG2	0.831937	0.749968	0.922864	0.000507483
SHC3	0.831937	0.749968	0.922864	0.000507484
KIF14	1.28225	1.11454	1.47518	0.000508251
DLGAP5	1.30072	1.12102	1.50924	0.000528604
FAM83A	1.22496	1.0908	1.37562	0.000606919
AURKA	1.34743	1.13615	1.598	0.000610532
HJURP	1.28695	1.11204	1.48937	0.000712076
CCNA2	1.31015	1.12026	1.53222	0.000720896
SPC25	1.34149	1.1289	1.59413	0.000846323
CDC20	1.27827	1.10415	1.47986	0.00101609
ESPL1	1.26449	1.09921	1.45463	0.0010255
ASPM	1.27293	1.10119	1.47145	0.00110049
CCNB2	1.30718	1.1109	1.53814	0.00125149
NDC80	1.27077	1.09769	1.47114	0.00133833
PCLAF	1.30101	1.10735	1.52853	0.00137389
CEP55	1.27084	1.09357	1.47685	0.00176659
CDKN3	1.26622	1.09177	1.46855	0.00180379
PBK	1.22817	1.07937	1.39748	0.00181375
TPX2	1.24599	1.08427	1.43184	0.00193195
KIF4A	1.26204	1.08859	1.46314	0.00203445
OIP5	1.2659	1.08744	1.47364	0.00235606
CENPF	1.2512	1.08242	1.44629	0.00243537
LYPD3	1.17155	1.0574	1.29803	0.00247003
DEPDC1	1.22592	1.07407	1.39924	0.00253598
NEK2	1.24385	1.07932	1.43347	0.002575
BUB1B	1.26123	1.08414	1.46726	0.00264353
FOXM1	1.23894	1.07687	1.4254	0.00274121
SIGLEC6	0.839938	0.749281	0.941564	0.00276035
MAMDC2	0.830491	0.735322	0.937978	0.00278017
CDCA5	1.27703	1.0877	1.49931	0.00281942
CDCA3	1.26554	1.0841	1.47735	0.00285771
SPAG5	1.28746	1.09043	1.52009	0.00286802
NUSAP1	1.30988	1.09643	1.5649	0.00293695
RRM2	1.26188	1.08222	1.47138	0.00299493
SPC24	1.30503	1.0945	1.55606	0.00301809
KIF2C	1.25101	1.07804	1.45173	0.00318017
SCN7A	0.832473	0.736938	0.940393	0.00319705
SHCBP1	1.30761	1.09338	1.56381	0.00330431
GRIA1	0.867502	0.788692	0.954186	0.00344415
CKAP2L	1.26335	1.08001	1.47782	0.00347675
C11orf86	1.11215	1.03544	1.19455	0.00355836
HMGA1	1.29847	1.08811	1.5495	0.00377461
ECT2	1.3302	1.09655	1.61363	0.00378903
GTSE1	1.25059	1.07386	1.4564	0.00401905
ADH1B	0.898416	0.834882	0.966786	0.0042014
DEPDC1B	1.23123	1.06771	1.41979	0.00422079
NCAPG	1.22393	1.06449	1.40724	0.0045443
SPAG8	0.787417	0.66753	0.928836	0.00456892
CDCA8	1.27485	1.0776	1.5082	0.00463431
SKA3	1.26212	1.07417	1.48295	0.00466006
KIF11	1.28431	1.07958	1.52787	0.00474031
UBE2T	1.27509	1.07577	1.51134	0.0050765
CENPE	1.25318	1.06892	1.46921	0.00541465
C7	0.880366	0.804544	0.963334	0.00555583
UBE2C	1.19591	1.05283	1.35844	0.00592733
CDCA2	1.24383	1.06385	1.45426	0.00621778
EDN3	0.8243	0.717707	0.946723	0.00624023
RSPO1	0.839595	0.739532	0.953197	0.00692813
ORC1	1.25222	1.06198	1.47654	0.00746766
MFAP4	0.829165	0.72142	0.953002	0.00834519
CDK1	1.23528	1.05538	1.44585	0.00850917
MELK	1.20625	1.0488	1.38734	0.00859752
ZWINT	1.2712	1.06283	1.52042	0.00861271
CAV3	0.808708	0.689506	0.948517	0.00906446
SLC2A1	1.20131	1.04637	1.37918	0.00923184
ERCC6L	1.25536	1.05729	1.49053	0.00943431
ARNTL2	1.20475	1.04654	1.38686	0.00950581
ZIC2	1.09917	1.02313	1.18085	0.0097295
SCN4B	0.819071	0.703849	0.953156	0.00987413
CENPA	1.18551	1.03983	1.35159	0.0109635
FMO2	0.833989	0.725109	0.959218	0.0109814
CDT1	1.24608	1.05157	1.47656	0.0110619
MCM4	1.29879	1.0613	1.58943	0.0111675
LCN6	0.823774	0.708196	0.958215	0.0119595
C6	0.898709	0.826665	0.977032	0.0122454
CACNB4	0.817883	0.69864	0.957477	0.0124044
MYBL2	1.1694	1.03422	1.32226	0.0125334
NCAPH	1.20366	1.03893	1.3945	0.0135633
MAD2L1	1.23027	1.04348	1.45051	0.0136454
CYP4B1	0.91401	0.850472	0.982295	0.0144493
NUF2	1.17519	1.03159	1.33877	0.0151946
COLGALT2	0.838702	0.727666	0.966681	0.0151971
ABCA8	0.859183	0.760021	0.971282	0.0152811
KIFC1	1.20674	1.03555	1.40622	0.0160599
BUB1	1.21699	1.0366	1.42877	0.0164338
RSPO3	1.11436	1.01962	1.21791	0.0169197
TOP2A	1.18876	1.0305	1.37132	0.0176867
UHRF1	1.21924	1.03486	1.43647	0.0178086
KIF18B	1.1694	1.02716	1.33134	0.0180305
NMU	1.1105	1.01793	1.21149	0.0182671
ADRB2	0.849873	0.741952	0.973493	0.0188902
SNTN	0.903988	0.830612	0.983846	0.0194379
TEDC2	1.22976	1.03257	1.4646	0.0203726
ADAMTS8	0.87688	0.78435	0.980326	0.0209331
MCM10	1.16927	1.0236	1.33568	0.0212509
ADRA1A	0.873405	0.778336	0.980085	0.0213306
FGF10	0.867686	0.768845	0.979234	0.0214454
IL33	0.850357	0.738075	0.979721	0.024863
CDC6	1.18681	1.0213	1.37913	0.0254122
CACNA2D2	0.907471	0.832973	0.988633	0.0263144
TRIP13	1.18864	1.02017	1.38492	0.0266873
ORC6	1.1963	1.02041	1.40249	0.0271713
PZP	0.88409	0.792358	0.986442	0.0275108
SCN1A	0.914761	0.84485	0.990458	0.0280678
C15orf48	1.13694	1.0138	1.27505	0.0282167
S100P	1.07638	1.00753	1.14993	0.0290775
CDC45	1.1689	1.01471	1.34652	0.0305956
FHL1	0.855585	0.741194	0.98763	0.033176
HLF	0.895408	0.808686	0.991429	0.0335385
CR2	0.909216	0.832633	0.992843	0.0340092
ADGRG4	0.75386	0.58024	0.979431	0.0343808
GPX2	1.06256	1.00427	1.12422	0.0350172
TMEM132C	0.899866	0.815732	0.992677	0.035141
FCGBP	0.898774	0.813085	0.993495	0.0368313
TTK	1.16147	1.00866	1.33742	0.0375439
CCNE1	1.15985	1.0076	1.3351	0.0388792
KRT80	1.19538	1.00749	1.41832	0.040811
ODAM	0.890621	0.797042	0.995188	0.0408415
HABP2	0.924475	0.857369	0.996833	0.0411065
LRRC18	0.890365	0.795635	0.996374	0.0430473
DNAI2	0.911901	0.833202	0.998032	0.0452053
KREMEN2	1.13031	1.00113	1.27616	0.0479097
ACTN2	0.878004	0.771339	0.999418	0.0489797
ASPA	0.858136	0.736468	0.999903	0.049855
GDF10	0.907128	0.822644	1.00029	0.0506798
CA10	0.935454	0.874896	1.0002	0.0506986
C1orf87	0.922233	0.849744	1.00091	0.0525882
RAD51AP1	1.17256	0.997651	1.37814	0.0534305
DNAH9	0.928173	0.860016	1.00173	0.055433
RAD54L	1.15949	0.9965	1.34913	0.0555434
ANGPTL7	0.87688	0.766336	1.00337	0.0560017
MMP12	1.0916	0.997738	1.19429	0.0560552
ADGB	0.909619	0.824813	1.00314	0.0578151
AFF3	0.898926	0.804159	1.00486	0.0608398
SAXO2	0.899735	0.805195	1.00538	0.0621389
RS1	0.88111	0.771206	1.00668	0.0625929
LVRN	1.1252	0.993588	1.27424	0.0630826
OGN	0.913007	0.828593	1.00602	0.065959
IGFBPL1	0.903046	0.809677	1.00718	0.067035
RSPO2	0.914115	0.829922	1.00685	0.0685308
PEBP4	0.935831	0.871303	1.00514	0.0688522
SLC46A2	0.917041	0.835043	1.00709	0.0699691
TCF21	0.88171	0.768413	1.01171	0.0728095
SCGB1A1	0.954968	0.90795	1.00442	0.0736619
HIGD1B	0.858292	0.725548	1.01532	0.0746552
CASQ2	0.899022	0.799615	1.01079	0.0749942
DYDC1	0.891392	0.784862	1.01238	0.0766485
MYOC	0.889846	0.781789	1.01284	0.0772528
SFTPD	0.932527	0.862925	1.00774	0.0775502
GSTM5	0.856998	0.721853	1.01744	0.0779916
INMT	0.895638	0.791849	1.01303	0.0794418
SLIT3	0.89221	0.78438	1.01486	0.082658
LRRC36	0.896493	0.791546	1.01536	0.0854197
GPIHBP1	0.904222	0.805847	1.01461	0.0866744
FCN3	0.895915	0.789146	1.01713	0.0895794
TFF1	1.04365	0.993024	1.09686	0.0921745
SPIB	0.905332	0.806108	1.01677	0.0931151
CLDN18	0.952174	0.898821	1.00869	0.0957681
LCT	1.06602	0.988672	1.14942	0.096206
CST1	1.06544	0.988417	1.14846	0.097796
MCM2	1.18333	0.96767	1.44705	0.101044
EFHB	0.891329	0.776334	1.02336	0.102606
CA4	0.933655	0.859778	1.01388	0.102635
CPA3	0.915329	0.823072	1.01793	0.10264
GNGT1	1.06842	0.986763	1.15682	0.102795
MS4A2	0.912148	0.816541	1.01895	0.103596
FLACC1	0.885003	0.763773	1.02548	0.104103
GREM1	1.0812	0.98399	1.18802	0.104332
TMEM100	0.909175	0.810075	1.0204	0.105871
ARL14	1.06316	0.986837	1.14539	0.107103
DSP	1.12003	0.975557	1.28589	0.107672
FAM107A	0.898375	0.788227	1.02392	0.108312
SERPIND1	0.938255	0.867661	1.01459	0.110273
RDM1	1.13329	0.971378	1.32219	0.111661
AGER	0.929023	0.848244	1.01749	0.112675
BTNL9	0.907083	0.804067	1.0233	0.112843
KIF15	1.13118	0.970501	1.31847	0.114815
MEOX1	0.899075	0.787232	1.02681	0.116496
FXYD1	0.880221	0.750443	1.03244	0.116959
CLDN2	0.948848	0.888547	1.01324	0.117042
AFF2	0.903477	0.795556	1.02604	0.117838
CA3	0.920133	0.827884	1.02266	0.122531
AZGP1	0.952209	0.894391	1.01376	0.125459
RSPH4A	0.916556	0.818528	1.02632	0.131106
UGT2B15	0.939676	0.866199	1.01939	0.134191
GPR19	1.1337	0.961436	1.33684	0.135623
GUCA1A	1.08788	0.973796	1.21534	0.136172
OTOGL	1.08225	0.974394	1.20205	0.140025
GINS1	1.12865	0.960923	1.32566	0.140382
CFAP161	0.916458	0.816076	1.02919	0.140513
AKAP14	0.933294	0.851167	1.02335	0.141854
SULT1C4	0.870301	0.718413	1.0543	0.155725
E2F7	1.10371	0.961912	1.2664	0.159588
CORO2B	0.881355	0.738317	1.0521	0.162172
HMGB3	1.10742	0.959772	1.27778	0.162245
SGCA	0.90684	0.790622	1.04014	0.162258
HSD17B6	0.914652	0.806788	1.03694	0.16349
ERICH3	0.949867	0.882922	1.02189	0.167801
ABCA3	0.925768	0.828728	1.03417	0.172171
DLX5	1.07335	0.969297	1.18857	0.17365
ARHGEF4	1.08451	0.96464	1.21927	0.174611
NXF3	0.933888	0.845865	1.03107	0.175685
RGS22	0.924121	0.824135	1.03624	0.1768
CABCOCO1	0.934005	0.845175	1.03217	0.180586
CD36	0.906655	0.785408	1.04662	0.180934
ACKR1	0.932467	0.841265	1.03355	0.18303
SOSTDC1	0.945856	0.87132	1.02677	0.183792
CNTN6	0.938569	0.854733	1.03063	0.184166
RPL39L	1.10505	0.953417	1.28081	0.184672
KCNK17	0.922912	0.819532	1.03933	0.185671
CABYR	1.06684	0.967195	1.17676	0.195917
SBSPON	0.901468	0.770294	1.05498	0.196056
SGCG	0.909959	0.788422	1.05023	0.197069
DTHD1	0.938729	0.852436	1.03376	0.198739
CASKIN1	1.07833	0.960157	1.21105	0.202869
ERVFRD-1	0.904815	0.774074	1.05764	0.209052
PLAC1	1.06464	0.964879	1.17473	0.212111
TRIM71	0.943644	0.861202	1.03398	0.213646
CYP4F3	1.04198	0.97642	1.11194	0.21489
C11orf97	0.94138	0.855196	1.03625	0.21753
CNGA3	0.956031	0.889405	1.02765	0.222464
RECQL4	1.10643	0.937271	1.30612	0.232201
MYOCD	0.938727	0.845737	1.04194	0.234833
SFTPC	0.973622	0.931487	1.01766	0.236301
CD207	0.953487	0.881126	1.03179	0.236885
CCDC169	1.07683	0.952402	1.21751	0.237395
CD300LG	0.942767	0.854957	1.0396	0.237407
E2F8	1.10649	0.935396	1.30889	0.237712
DES	0.942412	0.852459	1.04186	0.246517
PKNOX2	0.916188	0.788814	1.06413	0.251746
PLCXD3	0.943029	0.853016	1.04254	0.251783
GPA33	1.07046	0.952556	1.20297	0.252784
C9orf24	0.949425	0.868222	1.03822	0.255254
CXCL14	1.04422	0.968015	1.12643	0.26305
PGC	0.973411	0.92818	1.02085	0.26696
FREM3	0.931203	0.820469	1.05688	0.269813
CRYM	0.958465	0.887301	1.03534	0.281163
UGT2B4	0.947802	0.857887	1.04714	0.291806
TPPP3	0.937538	0.830673	1.05815	0.296226
LY6D	1.03416	0.970003	1.10255	0.304014
TM4SF4	1.03172	0.971819	1.09532	0.306181
ADAMDEC1	0.949037	0.857877	1.04988	0.31002
CHRM1	0.940971	0.836621	1.05834	0.310324
ANKFN1	0.952244	0.866263	1.04676	0.310833
SLCO1A2	0.962703	0.893075	1.03776	0.321031
GZMB	1.06712	0.938207	1.21374	0.322693
LAMP3	0.940613	0.83205	1.06334	0.327851
PLAC9	0.918186	0.77379	1.08953	0.328199
KCNA5	0.933639	0.813466	1.07157	0.328699
NR2E1	0.952948	0.863924	1.05115	0.335477
TCN1	1.02769	0.971259	1.0874	0.343201
SERTM1	0.956881	0.873338	1.04842	0.344346
FZD10	1.04243	0.955321	1.13749	0.350628
PLA2G1B	0.96267	0.888544	1.04298	0.352052
PACRG	0.951247	0.856184	1.05686	0.35215
CD1A	0.962018	0.884887	1.04587	0.363816
LRRK2	0.958002	0.872831	1.05148	0.366435
CA2	1.05737	0.935946	1.19454	0.370089
ATP10B	0.960586	0.877459	1.05159	0.383894
TTC29	0.963162	0.884512	1.0488	0.387813
PCP4	0.967581	0.897163	1.04353	0.392636
FGL1	1.02469	0.968905	1.0837	0.393077
UMODL1	0.96425	0.886771	1.0485	0.394317
LRRC31	0.966636	0.893816	1.04539	0.395789
CDHR3	0.963043	0.882041	1.05148	0.400876
EMCN	0.931271	0.787312	1.10155	0.40593
AGBL1	0.937227	0.803773	1.09284	0.40813
SPINK13	0.962681	0.878341	1.05512	0.416205
LAMP5	1.06256	0.917157	1.23102	0.418974
LRP4	0.943892	0.818227	1.08886	0.428274
WIF1	0.97695	0.921603	1.03562	0.433224
RAB3B	1.03235	0.952551	1.11884	0.437943
NRG3	0.948595	0.827126	1.0879	0.450336
BMX	0.946755	0.821366	1.09129	0.450353
RERGL	0.966218	0.881392	1.05921	0.463547
SLC6A4	0.966715	0.879582	1.06248	0.482425
DUOXA1	0.964946	0.870914	1.06913	0.495153
LGI3	0.975828	0.90957	1.04691	0.495199
HMGCS2	0.977168	0.913662	1.04509	0.500531
PRSS2	1.02033	0.961822	1.08241	0.504073
ACADL	0.971101	0.890168	1.05939	0.50894
SP8	1.02232	0.957348	1.09171	0.509925
C8B	0.975339	0.904019	1.05229	0.519239
ARC	0.960867	0.850956	1.08497	0.519526
SLC10A4	0.967373	0.87144	1.07387	0.533595
CST4	1.02461	0.948817	1.10645	0.535276
ATP6V1C2	0.958999	0.839245	1.09584	0.538444
ROPN1L	0.969193	0.876045	1.07225	0.543883
UPK3B	0.972031	0.886008	1.06641	0.548483
HORMAD1	1.0189	0.957305	1.08445	0.556249
DYNLRB2	0.972513	0.885544	1.06802	0.559799
FGF11	1.03891	0.911436	1.1842	0.567665
CLTRN	1.02894	0.93061	1.13766	0.577746
VSIG1	1.02057	0.949749	1.09667	0.578983
GPM6A	1.02681	0.933371	1.12959	0.586835
CYP3A5	1.027	0.927344	1.13736	0.608958
AADAC	0.980089	0.906614	1.05952	0.612976
ACKR4	0.960986	0.822827	1.12234	0.615303
PRG4	0.978365	0.896174	1.06809	0.625164
TKTL1	1.02259	0.933266	1.12047	0.631927
GJB6	1.01712	0.948703	1.09048	0.632763
CDKN2A	0.977836	0.891262	1.07282	0.6356
GATA6	0.965779	0.835431	1.11647	0.637855
BCHE	0.96923	0.848243	1.10747	0.645938
MAST1	1.03352	0.897214	1.19053	0.647761
ZYG11A	1.02216	0.928397	1.1254	0.655191
SLC51B	0.970229	0.84899	1.10878	0.657206
MUC5B	1.01186	0.95999	1.06654	0.66052
HHIP	0.98364	0.913129	1.0596	0.663825
RETN	1.01791	0.924609	1.12063	0.717411
ACE2	1.01981	0.915484	1.13603	0.721622
AIM2	0.982493	0.890816	1.0836	0.723783
CPB2	0.988439	0.92205	1.05961	0.743067
FABP4	1.01612	0.923102	1.11851	0.744075
PRSS35	0.976254	0.843799	1.1295	0.746659
LGSN	1.01154	0.943472	1.08453	0.746762
FGFBP2	1.02418	0.88585	1.18411	0.746907
YBX2	1.01273	0.935229	1.09664	0.755545
TDRD5	0.98922	0.922306	1.06099	0.76165
MT1H	1.01517	0.916066	1.12501	0.773846
GFRA3	0.990389	0.922291	1.06352	0.790466
MCEMP1	0.988224	0.893638	1.09282	0.817491
NKX1-2	0.992286	0.926109	1.06319	0.825932
HBA2	0.988606	0.887467	1.10127	0.835141
PLAAT1	0.989654	0.890348	1.10004	0.847151
EPYC	1.00705	0.929745	1.09079	0.863075
KCNK12	0.991153	0.893759	1.09916	0.86627
GPD1	0.990819	0.872535	1.12514	0.886918
ZNF385B	0.994552	0.917717	1.07782	0.894065
GKN2	0.996334	0.939244	1.05689	0.902907
FOXE1	1.00386	0.938799	1.07343	0.910248
NOSTRIN	1.00924	0.852094	1.19537	0.915178
HES6	1.00647	0.888534	1.14006	0.919194
SYNGR3	1.00687	0.877662	1.1551	0.922143
INSC	1.00202	0.891201	1.12662	0.97306
CAPN8	0.998875	0.903148	1.10475	0.982529
BPIFA1	0.999559	0.954114	1.04717	0.985177
MMP7	1.00079	0.908867	1.10201	0.98716
GJB1	1.00038	0.930386	1.07564	0.991837
HIF3A	1.00022	0.910548	1.09872	0.996381
