# Supplementary material for: Characterization of genomic instability-related genes predicts survival and therapeutic response in lung adenocarcinoma
Source: BMC Cancer. 2023 Nov 16;23:1115. doi: 10.1186/s12885-023-11580-0 (PMC10655275; doi:10.1186/s12885-023-11580-0)
Supplement: Supplementary file 6 — Supplementary Material 6 [file 12885_2023_11580_MOESM6_ESM.xlsx]

## Sheet: Sheet1
Additional file 6: Table S5. Risk scores for LUAD cell lines and IC50 values for Etoposide in LUAD cell lines.
Cell Line	Organism	Tissue	Disease	ANLN	RHOV	KRT6A	SIGLEC6	KLRG2	Risk score	Etoposide（IC50)	Group
NCI-H2291	Homo sapiens	Lung	LUAD	7.03716	1.14846	0.704872	0.15056	2.93168	1.13371	545.353	Low risk
NCI-H1299	Homo sapiens	Lung	LUAD	6.01456	0.478196	0.0976108	0.164755	0.214125	1.15917	2.23725	Low risk
NCI-H1755	Homo sapiens	Lung	LUAD	6.30026	0.256144	0.0634987	0.156584	0.356584	1.16836	26.9974	Low risk
NCI-H1573	Homo sapiens	Lung	LUAD	4.17716	4.56305	1.22508	0.149569	1.75789	1.17698	235.576	Low risk
NCI-H1355	Homo sapiens	Lung	LUAD	6.21179	6.06996	0.378512	0.0285692	1.25701	1.7772	0.591433	High risk
A549	Homo sapiens	Lung	LUAD	7.62176	3.47039	0.865597	0.0185692	0.613532	1.8442	0.950839	High risk
NCI-H2009	Homo sapiens	Lung	LUAD	7.08491	2.19849	4.28021	0	0.15056	1.85277	0.819279	High risk
NCI-H2030	Homo sapiens	Lung	LUAD	6.62264	6.57969	0.263034	0.0143553	0.226509	2.04104	0.269416	High risk
